# Supplementary material for: Bioactive Constituents and Antihypertensive Mechanisms of Zhengan Xifeng Decoction: Insights from Plasma UPLC–MS, Network Pharmacology and Molecular Dynamics Simulations
Source: Pharmaceuticals (Basel). 2025 Oct 4;18(10):1493. doi: 10.3390/ph18101493 (PMC12567505; doi:10.3390/ph18101493)
Supplement: Supplementary file 1 [file pharmaceuticals-18-01493-s001.zip]

Archive with 1 entries (1 files):
- pharmaceuticals-3857907-supplementary.pdf
